# Supplementary material for: Genome-Wide Analysis of Odorant and Gustatory Receptors in Six Papilio Butterflies (Lepidoptera: Papilionidae)
Source: Insects. 2022 Aug 29;13(9):779. doi: 10.3390/insects13090779 (PMC9500883; doi:10.3390/insects13090779)
Supplement: Supplementary file 1 [file insects-13-00779-s001.zip › Table S1.xlsx]

## Sheet: PdarORs
Candidate Papilio dardanus OR genes
Gene	ORF(bp)	Full-length	Scaffold	Start	End	Intron			Orientation	Note
						Number	Phase	Size
Orco	1425	Yes	0000602	7512	2352	9	1-2-1-0-1-2-0-0-0	262-791-347-544-220-308-278-399-587	‒
OR1	1362	Yes	0000352	89511	92499	6	1-2-0-0-0-0	531-143-258-264-76-354	+
OR2	1188	Yes	0000283	10965	9029	4	2-0-0-0	229-135-203-182	‒
OR3	1251	Yes	0000048	240168	234714	8	1-0-2-1-2-0-0-0	797-1029-450-142-101-273-514-897	‒
OR4	1239	Yes	0000048	246310	243076	8	1-0-2-1-2-0-0-0	316-240-211-124-129-311-352-312	‒
OR5	1290	Yes	0000048	Unknown	425529	>=6	2-1-2-0-0-0	1033-391-259-87-1361-161	+
OR6	1353	Yes	0000007	40013	35559	4	2-0-0-0	1416-362-1104-220	‒
OR7	1266	Yes	0000007	204863	207371	7	2-2-1-2-0-0-0	99-153-389-92-109-66	+
OR8	1179	Yes	0000007	442046	440263	4	2-0-0-0	221-73-157-154	‒
OR9	969	No	0000343	52737	51514	>=2	2-0	71-184	‒	3'-Incomplete
OR10	1173	Yes	0000343	50811	48009	4	2-0-0-0	281-323-635-391	‒
OR12	1179	Yes	0000050	644176	647401	5	1-2-0-0-0	351-72-639-728-257	+
OR13	1215	No	0002882	100	3911	>=6	2-1-2-0-0-0	444-287-1197-342-254-263	+	Missing 26 AAs in the middle of the gene
OR14	1131	Yes	0000050	529576	532975	6	1-2-0-0-2-0	490-173-263-316-500-527	+
OR15	1245	Yes	0000275	160951	165480	6	0-0-2-0-0-0	97-982-888-325-491-501	+
OR16.1	1185	Yes	0000007	427728	429304	4	2-0-0-0	72-114-80-126	+
OR16.2	1185	Yes	0000007	430735	432321	4	2-0-0-0	66-73-135-128	+
OR17	1158	Yes	0000024	218263	213681	3	2-2-1	231-279-257	‒
OR18	1155	Yes	0000024	215303	211637	3	1-2-1	268-116-84	‒
OR19	1137	Yes	0000024	213174	211637	3	1-2-1	266-67-68	‒
OR20	1140	Yes	0000024	210799	209069	3	1-2-1	409-107-75	‒
OR21	1206	Yes	0000024	144829	146579	1	0	545	+
OR22	1188	Yes	0000184	246017	243007	7	0-1-2-2-0-0-0	163-618-209-338-63-324-108	‒
OR23	1194	Yes	0000184	250659	248387	7	1-1-2-2-0-0-0	292-178-206-88-79-74-162	‒
OR24	1200	Yes	0000184	45063	253086	7	1-1-2-2-0-0-0	87-2199-152-195-80-345-367	+
OR25	1200	Yes	0000184	255241	252803	7	0-1-2-2-0-0-0	163-255-214-176-70-283-78	‒
OR26	1197	Yes	0000025	569912	568293	4	2-0-0-0	75-196-69-83	‒
OR27	1152	Yes	0000075	426914	428477	4	2-0-0-0	72-118-140-82	+
OR28	1176	Yes	0000160	290461	288458	6	1-0-2-0-0-0	69-84-131-159-237-148	‒
OR29	1170	Yes	0000014	628151	630006	4	2-0-0-0	72-458-74-82	+
OR30	1182	Yes	0000067	171653	173216	4	2-0-0-0	77-167-70-67	+
OR31	1203	Yes	0000014	611675	613373	4	2-0-0-0	163-155-80-98	+
OR32	606	No	0005347	3	3075	>=3	0-2-0	126-218-76	+	3'-, 5'-Incomplete and missing 115 AAs in the middle of the gene
OR33	1164	Yes	0000157	28413	30530	4	2-0-0-0	390-166-156-242	+
OR34	1221	Yes	0000006	2833564	2835742	4	2-0-0-0	77-365-43-73	+
OR35	1227	Yes	0000006	1906566	1910095	6	0-0-2-0-0-0	512-394-446-147-361-442	+
OR36	948	No	0000270	156319	153523	>=5	0-0-2-0-0-0	434-595-80-296-1185	‒	5'-Incomplete
OR37	1200	Yes	0000278	25864	21417	5	1-2-0-0-0	281-1739-8-473-686	‒
OR38	1206	Yes	0000278	174462	179642	8	2-1-0-1-2-0-0-0	287-420-672-232-1453-271-428-210	+
OR39.1	1179	Yes	0000037	948366	945030	8	1-1-2-2-2-0-0-0	147-109-285-79-129-1060-161-188	‒
OR39.2	1179	Yes	0000037	939972	936755	8	0-1-2-2-2-0-0-0	94-116-792-71-127-79-186-11476	‒
OR39.3	906	No	0000037	935183	933583	>=5	0-1-2-2-2	107-111-272-81-132	‒	Pseudogene
OR39.4	1179	Yes	0000037	928259	925853	8	0-1-2-2-2-0-0-0	159-103-283-84-129-84-194-192	‒
OR39.5	1179	Yes	0000037	932911	929422	9	0-1-1-2-2-2-0-0-0	143-39-964-295-76-245-198-251-6940	‒
OR39.6	1125	No	0001166	Unknown	2960	unknown	unknown	unknown	+	3'-Incomplete
OR40	1221	Yes	0000071	737605	742034	6	1-2-0-0-2-0	330-740-625-167-790-557	+
OR41	1206	Yes	0000071	744925	750015	6	1-2-0-0-2-0	496-2336-71-337-463-182	+
OR42	1215	Yes	0000071	751753	753909	5	1-2-0-0-0	159-459-136-116-1889	+
OR43	1230	Yes	0000111	266841	270193	>=5	0-2-0-0-0	834-673-176-166-244	+
OR44	1101	No	0000111	257514	265430	>=6	1-2-0-0-2-0	755-607-411-358-212-109	+	Missing 49 AAs in the middle of the gene
OR45	1170	Yes	0000133	35308	38530	7	2-2-0-2-0-0-0	139-221-384-153-120-962-74	+
OR46	1161	Yes	0000391	59208	64411	7	2-2-0-2-0-0-0	250-333-1486-262-650-732-330	+
OR47	1170	Yes	0000098	306690	308762	8	1-2-2-0-0-0-0-0	71-131-69-119-156-73-81-203	+
OR48	1176	Yes	0000098	302896	306153	7	1-2-2-0-0-0-0	239-454-326-108-71-476-408	+
OR49	1227	Yes	0000317	418398	422130	6	1-1-2-0-0-0	255-658-489-604-372-128	+
OR50	1221	Yes	0000508	37965	35246	4	2-0-0-0	188-416-448-447	‒
OR51	1227	Yes	0000036	633509	628944	8	1-1-1-2-0-0-2-0	239-1177-331-249-252-84-69-938	‒
OR52	1203	Yes	0000081	557157	561222	8	1-1-1-0-0-0-2-0	305-381-113-662-327-620-260-188	+
OR53	1206	Yes	0000082	363559	361731	4	2-0-0-0	115-251-111-146	‒
OR54	1230	Yes	0000082	358068	360514	4	2-0-0-0	185-144-814-74	+
OR55	1224	Yes	0000051	303908	305893	6	1-2-0-0-2-0	74-175-81-75-283-74	+
OR56	1134	Yes	0000026	811004	812460	4	2-0-0-0	101-68-74-80	+
OR57	1119	No	0000429	48745	47238	>=5	1-1-0-1-0	70-81-80-82-76	‒	3'-Incomplete
OR58	1335	Yes	0000176	223674	219467	11	0-2-1-1-1-1-2-0-0-2-0	249-419-555-352-358-179-245-188-184-68-76	‒
OR59	1146	Yes	0000023	1384711	1386875	>=2	0-0	271-136	+

## Sheet: PglaORs
Candidate Papilio glaucus OR genes
Gene	ORF(bp)	Full-length	Scaffold	Start	End	Intron			Orientation	Note
						Number	Phase	Size
Orco	1425	Yes	6417	94191	88180	9	1-2-1-0-1-2-0-0-0	274-636-717-524-541-69-337-777-712	‒
OR1.1	1191	Yes	11531	7853	4644	6	1-2-0-0-0-0	255-82-436-326-399-521	‒
OR1.2	1212	Yes	11531	14219	17423	6	1-2-0-0-0-0	195-127-946-398-252-75	+
OR2	1188	Yes	613	243839	241375	4	2-0-0-0	127-67-484-599	‒
OR3	1251	Yes	2063	74667	68002	8	1-0-2-1-2-0-0-0	932-992-623-665-593-164-437-1009	‒
OR4	1242	Yes	2063	85245	80343	8	1-0-2-1-2-0-0-0	560-136-534-610-444-519-429-429	‒
OR5	1290	Yes	1842	45757	35298	7	2-2-1-2-0-0-0	384-1561-3880-792-505-950-1091	‒
OR6	1335	Yes	4274	280108	287529	4	2-0-0-0	3306-489-1982-310	+
OR7	1266	Yes	11772	Unknown	86294	>=6	2-1-2-0-0-0	736-311-109-582-86-87	‒
OR8	1179	Yes	1013	81549	84601	4	2-0-0-0	252-532-328-762	+
OR9	969	No	192	201092	202729	>=2	2-0	76-593	+	3'-Incomplete
OR10	1179	Yes	192	203904	207540	4	2-0-0-0	75-898-893-592	+
OR11	1230	Yes	192	750587	745698	5	0-2-0-0-0	672-367-1449-313-859	‒
OR12	1179	Yes	694	46847	42795	5	1-2-0-0-0	351-416-794-952-361	‒
OR13	1299	Yes	694	Unknown	52605	>=6	0-1-2-0-0-0	679-796-82-605-310-443	‒
OR14	1008	No	1803	229789	227010	>=4	1-2-0-0	1130-83-349-679	‒	3'-Incomplete
OR15	1293	Yes	10524	18111	13103	6	0-0-2-0-0-0	848-382-1529-84-455-418	‒
OR16	1188	Yes	1013	104178	101670	4	2-0-0-0	89-149-250-833	‒
OR17	1170	Yes	212	106050	119530	3	1-2-1	402-1065-75	+
OR18	1260	Yes	212	111005	114869	2	1-2	398-2207	+
OR19	1146	Yes	212	116662	119530	3	1-2-1	374-1271-78	+
OR20	1146	Yes	212	121371	123541	3	1-2-1	241-296-488	+
OR21	1212	Yes	212	200968	198476	1	0	1281	‒
OR22	1197	Yes	173464	410017	415684	7	0-1-2-2-0-0-0	187-1143-1013-999-70-149-910	+
OR26	1023	No	310	54630	51457	>=3	0-0-0	264-554-645	‒	Missing 57 AAs in the middle of the gene
OR27	1152	Yes	1613	278371	275813	4	2-0-0-0	80-546-302-479	‒
OR28	1179	Yes	22	198225	201854	6	1-0-2-0-0-0	481-724-381-394-302-169	+
OR29	1173	Yes	2644	33014	34619	4	2-0-0-0	84-165-96-88	+
OR30	1185	Yes	2644	17746	15206	4	2-0-0-0	260-391-429-276	‒
OR31	1203	Yes	170948	344832	348811	4	2-0-0-0	203-326-91-2369	+
OR32	945	No	24341	1753	2	>=4	0-2-0-0	107-451-105-809	‒	3'- and 5'-Incomplete
OR33	1149	Yes	3007	138015	135280	3	2-0-0	197-379-1011	‒
OR34	1221	Yes	1098	559081	561286	4	2-0-0-0	85-478-140-282	+
OR35	1218	Yes	464	33294	36358	6	0-0-2-0-0-0	93-550-639-72-244-249	+
OR36	1335	Yes	9513	Unknown	53409	6	2-0-2-0-0-0	661-794-576-650-376-667	‒
OR37	1206	Yes	5332	47836	43741	5	1-2-0-0-0	615-491-348-678-758	‒
OR38	1164	Yes	17911	5789	Unknown	>=7	2-1-0-1-2-0-0	408-948-247-82-435-364-1155	‒
OR39	1176	No	2933	120775	125145	8	0-1-2-2-2-0-0-0	201-557-493-96-313-78-417-1036	+	Missing one AA in the middle of the gene
OR40	1230	Yes	185	382754	389737	6	1-2-0-0-2-0	382-1504-427-1653-1504-284	+
OR41.1	1215	Yes	185	391020	400140	6	1-2-0-0-2-0	132-906-71-5726-97-974	+
OR41.2	627	No	6399	2	807	>=1	1	179	+	Pseudogene
OR42	1281	Yes	185	402265	406515	6	1-2-0-0-2-0	1119-99-1365-124-328-69	+
OR43	1257	Yes	5346	60507	66388	8	1-1-1-2-0-0-2-0	88-392-805-1329-477-649-178-707	+
OR44	1251	Yes	5346	52581	57036	8	1-1-1-2-0-0-2-0	492-570-72-607-620-596-320-441	+
OR45	1173	Yes	471	615568	619465	7	2-2-0-2-0-0-0	163-372-423-465-147-1065-90	+
OR46	1164	Yes	8848	22996	18592	7	2-2-0-2-0-0-0	910-359-166-690-433-298-384	‒
OR48	1071	No	4702	351	6247	>=6	1-2-0-0-0-0	216-1125-1348-474-1732-410	+	Missing 35 AAs in the middle of the gene
OR49	1227	Yes	128	82254	85585	6	1-1-2-0-0-0	449-367-385-306-522-76	+
OR50	1221	Yes	465	104138	108462	4	2-0-0-0	413-1339-755-597	+
OR51	1230	Yes	595	276430	270823	8	1-1-1-2-0-0-2-0	400-299-287-1460-250-274-513-895	‒
OR52	1206	Yes	6797	82450	89458	8	1-1-1-2-0-0-2-0	534-852-1180-978-577-842-734-71	+
OR53.1	1209	Yes	5071	74535	71523	4	2-0-0-0	305-531-272-696	‒
OR53.2	621	No	27126	621	1	>=0			‒	Pseudogene
OR54	1221	Yes	5071	64498	67209	4	2-0-0-0	859-198-222-212	+
OR55	1344	Yes	1898	294607	291376	6	1-2-0-0-0-0	73-553-455-396-329-82	‒
OR56	1134	Yes	221	993251	989193	4	2-0-0-0	1083-85-1204-553	‒
OR57	1071	No	600	68606	64817	>=3	1-0-0	204-430-299	‒	Missing 15 AAs in the middle of the gene
OR58.1	1329	Yes	1533	740119	732819	11	0-2-1-1-1-1-2-0-0-2-0	778-587-327-554-1019-282-1022-244-786-88-285	‒
OR58.2	1206	Yes	6165	215124	222734	10	2-1-1-1-1-2-0-0-2-0	721-246-473-351-805-791-157-2332-280-249	+
OR59	366	No	112301	3543	4033	Unknown	Unknown	Unknown	+	Pseudogene
OR60	1191	Yes	170953	23239	18775	4	2-1-2-0	751-1677-111-720	‒

## Sheet: PmacORs
Candidate Papilio machaon OR genes
Gene	ORF(bp)	Full-length	Scaffold	Start	End	Intron			Orientation	Note
						Number	Phase	Size
Orco	1425	Yes	42	1479146	1483421	9	1-2-1-0-1-2-0-0-0	260-651-313-169-267-348-112-291-440	+
OR1	1191	Yes	247	204593	207200	6	1-2-0-0-0	368-68-270-441-116-154	+
OR2	1188	Yes	234	10868	8548	4	2-0-0-0	145-213-278-497	‒
OR3	1251	Yes	10	1669200	1673741	8	1-0-2-1-2-0-0-0	336-740-218-445-110-261-319-862	+
OR4	1239	Yes	10	1662744	1666203	8	1-0-2-1-2-0-0-0	542-77-323-124-178-413-308-256	+
OR5	1296	Yes	10	1485592	1479837	7	2-2-1-2-0-0-0	462-760-605-212-86-1916-410	‒
OR6	1347	Yes	10	365364	370615	4	2-0-0-0	1732-518-1027-628	+
OR7	1266	Yes	10	183012	179686	7	2-2-1-2-0-0-0	152-424-1041-165-124-70-105	‒
OR8	1182	Yes	31	2036799	2034796	4	2-0-0-0	246-169-139-268	‒
OR9	960	No	31	156882	157815	>=2	2-0	70-106	+	3'-Incomplete
OR10	1176	Yes	31	158523	161439	4	2-0-2-0	83-504-411-743	+
OR11	1230	Yes	222	21991	958	5	1-2-0-0-0	658-18085-202-404-422	‒
OR12	1098	No	222	76018	72534	>=2	0-0	417-954	‒	Missing 33 AAs in the middle of the gene
OR13	1296	Yes	222	84286	79651	8	2-1-0-1-2-0-0-0	193-933-572-667-214-177-353-231	‒
OR14	1038	No	222	220306	216486	>=5	1-2-0-2-0	463-76-772-1149-323	‒	Missing 34 AAs in the middle of the gene
OR15	1230	Yes	67	651757	655083	6	0-0-2-0-0-0	262-630-341-76-375-409	+
OR16	1185	Yes	31	2017959	2019713	4	2-0-0-0	67-90-337-76	+
OR17	1158	Yes	8	5068758	5076784	3	1-2-1	273-214-634	+
OR18	1164	Yes	8	5072233	5074261	3	1-2-1	282-489-94	+
OR19	1137	Yes	8	5075086	5076784	3	1-2-1	385-100-77	+
OR20	1143	Yes	8	5077969	5079998	3	1-2-1	352-265-270	+
OR21	1212	Yes	8	5141935	5139424	1	0	1300	‒
OR22	1194	Yes	2	2780189	2777111	>=5	1-2-2-0-0	602-333-287-498-97	‒
OR24	1194	Yes	2	2785925	2782475	7	0-1-2-2-0-0-0	246-675-490-381-75-161-229	‒
OR25.1	936	No	2	2794409	2790342	>=5	0-1-0-2-0	123-300-263-214-2226	‒	Pseudogene
OR25.2	1206	Yes	2	2800225	2796492	7	0-1-2-2-0-0-0	1380-268-313-422-349-250-5699	‒
OR26	1197	Yes	15	1330199	1332190	4	2-0-0-0	97-347-261-90	+
OR27	1152	Yes	15	803119	805343	4	2-0-0-0	71-125-198-679	+
OR28	1086	No	90	1033574	1031680	>=4	1-0-2-0	118-95-529-178	‒	3'-Incomplete
OR29.1	1158	Yes	25	268636	270118	4	2-0-0-0	69-114-72-70	+
OR29.2	1158	Yes	25	272257	274059	4	2-0-0-0	74-131-369-71	+
OR30	1170	Yes	25	257913	255650	4	2-0-0-0	86-152-514-342	‒
OR31	1200	Yes	25	242905	244778	4	2-0-0-0	357-152-71-94	+
OR32	1269	Yes	72	718	4761	8	0-1-2-2-2-0-0-0	84-454-319-207-440-133-359-779	+
OR33	1005	No	44	634529	635272	>=0			+	3'-Incomplete
OR34	1215	Yes	2	497174	499035	4	2-0-0-0	73-213-289-72	+
OR35	1158	Yes	27	2037552	2040150	6	0-0-2-0-0-0	338-90-431-185-133-264	+
OR36	1173	No	92	970954	974198	>=6	0-0-2-0-0-0	670-149-501-93-280-391	+	5'-Incomplete
OR37	1200	Yes	84	455912	451676	5	1-2-0-0-0	613-1308-400-447-269	‒
OR38	1176	Yes	84	Unknown	598192	>=2	2-0	220-622	+
OR39	1179	Yes	31	1396698	1401411	8	0-1-2-2-2-0-0-0	175-1150-949-1071-485-106-377-222	+
OR40	1344	No	133	204988	201248	>=2	2-0	190-179	‒	Missing five AAs in the middle of the gene
OR41	1209	Yes	133	198429	195540	6	1-2-0-0-2-0	291-516-217-82-449-126	‒
OR42	1218	Yes	133	194145	191075	6	1-2-0-0-2-0	852-332-275-121-201-72	‒
OR43	1068	No	53	717672	723168	>=3	1-1-0	174-507-453	+	Missing 58 AAs in the middle of the gene
OR44	1245	Yes	53	712704	716411	8	1-1-1-2-0-0-2-0	263-311-58-234-174-258-544-92	+
OR45	1155	Yes	65	41966	39299	7	2-2-0-2-0-0-0	155-219-148-267-497-132-95	‒
OR46	1164	Yes	65	506150	500496	>=5	2-1-0-0-0	1032-478-384-93-2627	‒
OR47	1170	Yes	75	1720044	1714924	8	1-2-2-0-0-0-0-0	70-286-341-164-364-218-321-2186	‒
OR48	1176	Yes	180	68098	65638	>=6	1-2-2-0-0-0	416-295-161-221-83-160	‒
OR49	1227	Yes	119	230636	225326	>=5	1-1-2-0-0	1756-765-408-563-640	‒
OR50	1221	Yes	213	122535	126359	4	2-0-0-0	745-540-741-578	+
OR51	1170	No	73	545301	547331	>=4	1-1-1-2	233-391-162-333	+	3'-Incomplete and missing one AA in the middle of the gene
OR52	1206	Yes	36	1465509	1461896	8	1-1-1-2-0-0-2-0	527-297-353-310-107-521-206-81	‒
OR53	1206	Yes	34	428872	431499	4	2-0-0-0	247-523-490-162	+
OR54	1227	Yes	34	437113	433191	4	2-0-0-0	913-150-859-774	‒
OR55	1230	Yes	96	45362	48080	6	1-2-0-0-2-0	71-718-182-89-355-74	+
OR56	1134	Yes	6	2475352	2473870	4	2-0-0-0	98-70-90-91	‒
OR57	1368	Yes	62	691810	689856	7	1-1-0-1-0-0-0	111-83-87-80-87-62-77	‒
OR58	1107	No	112	79344	84685	>=9	0-2-1-1-2-0-0-2-0	374-324-359-150-790-101-676-281-80	+	Missing three AAs in the middle of the gene
OR60	1200	No	213	181675	177788	>=4	2-0-0-0	274-1438-456-520	‒	5'-Incomplete

## Sheet: PmemORs
Candidate Papilio memnon OR genes
Gene	ORF(bp)	Full-length	Scaffold	Start	End	Intron			Orientation	Note
						Number	Phase	Size
Orco	1443	Yes	21	3902217	3898271	9	1-2-1-0-1-2-0-0-0	255-906-157-115-619-80-103-317-358	‒
OR1	1191	Yes	912	847969	850523	6	1-2-0-0-0-0	457-64-295-384-83-81	+
OR2	1185	Yes	81	4753593	4751286	4	2-0-0-0	118-68-786-151	‒
OR3	1134	No	81	3404417	3408551	>=7	0-2-1-2-0-0-0	927-416-221-403-204-108-722	+	5'-Incomplete
OR4	1239	Yes	81	3395921	3399722	8	1-0-2-1-2-0-0-0	441-78-9206-221-403-204-108-722	+
OR5	1269	No	81	3222705	3217916	>=6	2-1-2-0-0-0	116-601-214-176-1798-281	‒	Missing seven AAs in the middle of the gene
OR6	1347	Yes	81	2167122	2172159	>=2	2-0	1221-458	+
OR7	1266	Yes	81	1982616	1980411	7	2-2-1-2-0-0-0	123-271-139-83-81-155-73	‒
OR8	1077	No	81	1742622	1744804	>=3	0-0-0	954-73-79	+	Missing 34 AAs in the middle of the gene
OR9	1179	Yes	1156	1635354	1640331	4	2-0-0-0	2162-1073-268-296	+
OR10	1176	Yes	1156	1637414	1640331	4	2-0-0-0	105-1073-268-296	+
OR11	1233	Yes	1156	2013109	2010537	>=4	1-2-0-0	453-73-317-661	‒
OR12	1197	Yes	1156	2063695	2060855	5	1-2-0-0-0	518-106-418-288-314	‒
OR13	1083	No	1156	2071069	2067280	>=5	2-1-0-1-0	152-653-232-439-172	‒	Missing 72 AAs in the middle of the gene
OR14	1077	No	1156	2192450	2189262	>=5	1-2-0-0-2	630-69-309-78-1026	‒	3'-Incomplete
OR15	987	No	1156	2881956	2885056	>=4	0-2-0-0	91-591-68-436	+	Missing 79 AAs in the middle of the gene
OR16	1185	Yes	81	1753895	1752146	4	2-0-0-0	77-112-269-107	‒
OR17	1116	Yes	24	6663515	6665206	2	0-1	331-245	+
OR18	1161	Yes	24	6666295	6668389	3	1-2-1	567-288-79	+
OR19	1134	Yes	24	6669569	6671312	3	1-2-1	441-103-66	+
OR20	1143	Yes	24	6672145	6674241	3	1-2-1	550-256-148	+
OR21	1212	Yes	24	6742051	6740454	1	0	386	‒
OR22	1191	Yes	163	697462	693929	7	0-1-2-2-0-0-0	96-920-463-350-67-347-100	‒
OR23.1	1224	Yes	163	701862	698818	7	0-1-2-2-0-0-0	150-104-550-249-75-166-527	‒
OR23.2	1197	No	163	708882	705124	7	0-1-2-2-0-0-0	257-508-456-216-638-98-384	‒	Missing two AAs in the middle of the gene
OR23.3	1206	Yes	163	713558	711379	7	0-1-2-2-0-0-0	302-237-135-196-80-70-156	‒
OR23.4	1083	No	163	718015	715749	>=6	0-1-2-1-2-0	304-385-167-229-4239-156	‒	Missing 42 AAs in the middle of the gene
OR24.1	288	No	163	720203	719666	unknown			‒	Pseudogene
OR24.2	1197	Yes	1069	4013358	4016869	7	1-1-2-2-0-0-0	149-193-524-327-176-338-608	+
OR25	1203	Yes	163	724247	721390	7	1-1-2-2-0-0-0	157-229-757-138-70-64-240	‒
OR26	1197	Yes	1378	1170970	1172672	4	2-0-0-0	134-74-219-79	+
OR27	1152	Yes	1378	647416	649098	4	2-0-0-0	70-117-145-199	+
OR28	1065	No	2192	113922	116386	>=3	1-0-0	276-245-392	+	Missing 37 AAs in the middle of the gene
OR29	1008	No	88	3377029	3375675	>=2	2-0	68-279	‒	3'-Incomplete and missing two AAs in the middle of the gene
OR30.1	1170	Yes	88	3386337	3388577	4	2-0-0-0	78-242-215-536	+
OR30.2	789	No	88	2564643	2563413	>=4	2-0-0-0	81-218-65-78	‒	5'-Incomplete
OR31	966	No	88	3400314	3399010	>=4	2-0-0-0	80-107-65-87	‒	5'-Incomplete
OR32	1254	Yes	254	1557890	1550699	8	0-1-2-2-2-0-0-0	274-211-107-214-4390-148-375-219	‒
OR33	1167	Yes	511	5629265	5627017	4	2-0-0-0	184-243-296-362	‒
OR34	1221	Yes	511	3032121	3033957	4	2-0-0-0	74-320-141-81	+
OR35	1245	Yes	511	2069860	2072840	6	0-0-2-0-0-0	669-78-311-155-426-97	+
OR36	1170	Yes	272	3938540	3941527	6	1-0-2-0-0-0	392-297-214-83-461-371	+
OR37	1191	Yes	2027	153231	157609	5	1-2-0-0-0	625-855-257-703-748	+
OR38	1092	No	2027	3723	2	>=7	2-1-0-1-2-0-0	417-456-391-383-160-466-357	‒
OR39.1	1179	Yes	554	1012381	1016149	8	0-1-2-2-2-0-0-0	117-642-618-78-627-337-198-4025	+
OR39.2	1179	Yes	554	1017554	1020000	8	0-1-2-2-2-0-0-0	155-173-434-75-232-76-177-174	+
OR40	1218	Yes	833	3165210	3174424	6	1-2-1-0-2-0	444-557-643-124-866-5363	+
OR41	1140	No	833	3171930	3174236	>=5	2-0-0-2-0	460-68-264-184-119	+	Missing 23 AAs in the middle of the gene
OR42	162	No	833	3176225	3176508	>=0			+	3'- and 5'-Incomplete
OR43	1215	No	1997	1260961	1257580	>=1	1	356	‒	Missing 11 AAs in the middle of the gene
OR44	1182	No	1997	1267213	1257580	>=7	1-1-2-0-0-2-0	610-460-198-169-365-5061-1281	‒	Missing 23 AAs in the middle of the gene
OR45	1173	Yes	568	1492594	1491997	7	2-2-0-2-0-0-0	264-331-101-119-131-173-112	+
OR46	1152	Yes	568	1007912	1011721	7	2-2-0-2-0-0-0	450-571-102-371-710-84-370	+
OR47	1170	Yes	1069	6808515	6811927	8	1-2-2-0-0-0-0-0	240-564-171-115-267-185-244-457	+
OR48	1176	Yes	1069	6803520	6807747	7	1-2-2-0-0-0-0	998-505-525-219-73-583-149	+
OR49	1227	Yes	736	342451	346263	6	1-1-2-0-0-0	282-315-603-387-224-772	+
OR50	1218	Yes	833	717376	714239	4	2-0-0-0	420-457-735-308	‒
OR51	1245	Yes	1007	293282	298503	8	1-1-1-2-0-0-2-0	409-105-227-345-759-83-83-1984	+
OR52	1041	No	772	47699	43515	>=6	1-1-0-0-2-0	434-436-331-169-430-74	‒	Missing 55 AAs in the middle of the gene
OR53	1200	Yes	19+125275+382249	Unknown	Unknown	Unknown	Unknown	Unknown	+
OR54	1230	Yes	19	4554920	4552347	4	2-0-0-0	260-147-539-398	‒
OR55	1230	Yes	550	3889347	3891430	6	1-2-0-0-2-0	210-274-110-125-64-71	+
OR56	1134	Yes	24	1926594	1928125	4	2-0-0-0	83-72-100-143	+
OR57	1284	No	21	120571	122712	>=4	1-1-0-0	88-68-418-109	+	Missing 30 AAs in the middle of the gene
OR58	1335	Yes	798	1712838	1716656	11	0-2-1-1-1-1-2-0-0-2-0	250-195-403-346-77-148-186-105-625-70-76	+
OR59	1146	Yes	67	2257814	2260327	6	0-0-2-0-0-0	83-429-317-183-223-133	+
OR60.1	648	No	383871	649	2	>=0			‒	3'-Incomplete
OR60.2	189	No	79037	1962	1279	>=0			‒	Pseudogene

## Sheet: PpolORs
Candidate Papilio polytes OR genes
Gene	ORF(bp)	Full-length	Scaffold	Start	End	Intron			Orientation	Note
						Number	Phase	Size
Orco	1425	Yes	3646	3069488	3065501	9	1-2-1-0-1-2-0-0-0	255-725-154-114-281-84-103-339-508	‒
OR1	1191	Yes	3108	5833018	5830093	6	1-2-0-0-0-0	531-256-292-335-77-244	‒
OR2	1185	Yes	3108	5602853	5600806	4	2-0-0-0	65-73-261-463	‒
OR3	1251	Yes	3108	4222308	4227359	8	1-0-2-1-2-0-0-0	829-1059-381-184-75-204-110-959	+
OR4	1239	Yes	3108	4214096	4218187	8	1-0-2-1-2-0-0-0	428-77-543-101-199-619-573-312	+
OR5	1290	Yes	3108	4032372	4027685	7	2-2-1-2-0-0-0	306-500-606-201-353-1164-267	‒
OR6	1347	Yes	3108	2971224	2975657	4	2-0-0-0	1448-448-1007-184	+
OR7	1266	Yes	3108	2795538	2793055	7	2-2-1-2-0-0-0	133-223-355-85-81-263-78	‒
OR8	1179	Yes	3108	2555320	2557004	4	2-0-0-0	184-169-77-76	+
OR9	963	No	3624	63042	61720	>=2	2-0	68-292	‒	3'-Incomplete
OR10	1173	Yes	3624	61203	59119	4	2-0-0-0	87-203-286-336	‒
OR11	1212	Yes	2776	323211	320209	5	1-2-0-0-0	596-74-132-586-403	‒
OR12	1179	Yes	2776	376231	373135	5	0-2-0-0-0	466-144-421-613-274	‒
OR13	1296	Yes	2776	384951	379899	8	2-1-0-1-2-0-0-0	550-595-219-1016-228-544-406-229	‒
OR14	1140	Yes	2776	505855	503013	6	1-2-0-0-2-0	329-69-298-78-589-340	‒
OR15	1230	Yes	2776	1301997	1299028	6	0-0-2-0-0-0	92-496-550-67-411-120	‒
OR16	1185	Yes	3108	2566960	2564875	4	2-0-0-0	76-88-611-126	‒
OR17	1107	No	666	3877410	3875260	3	1-2-1	193-559-264	‒	Missing 15 AAs in the middle of the gene
OR18	1158	Yes	666	3873489	3871364	3	1-2-1	606-283-79	‒
OR19	1134	Yes	666	3870069	3868400	3	1-2-1	341-124-71	‒
OR20	1140	Yes	666	3867533	3864627	3	1-2-1	989-163-615	‒
OR21	1212	Yes	666	3804400	3806535	1	0	924	+
OR22	1194	Yes	3446	2425424	2422755	7	0-1-2-2-0-0-0	94-520-267-157-64-260-114	‒
OR23.1	1215	Yes	3446	2429763	2426572	7	0-1-2-2-0-0-0	238-571-265-375-73-205-250	‒
OR23.2	1206	Yes	3446	2436418	2426572	7	0-1-2-2-0-0-0	663-439-804-461-80-91-6103	‒
OR24.1	1185	No	3446	2440042	2437223	>=6	1-1-2-2-0-2	507-231-210-81-66-113	‒	Missing two AA in the middle of the gene
OR24.2	1200	Yes	888	2745528	2749074	7	0-1-2-2-0-0-0	133-218-493-343-432-152-576	+
OR25.1	1206	Yes	3446	2445050	2442033	7	0-1-2-2-0-0-0	139-303-224-438-70-65-573	‒
OR25.2	1206	Yes	444	2450829	2453496	7	0-1-2-2-0-0-0	325-243-341-165-70-69-248	+
OR26	1197	Yes	3446	1298503	1300211	4	2-0-0-0	129-83-225-75	+
OR27	1152	Yes	3446	746550	748525	4	2-0-0-0	70-130-190-433	+
OR28	1176	Yes	499	276515	279649	6	1-0-2-0-0-0	271-438-319-131-264-534	+
OR29	1254	No	3424	291058	289025	4	2-0-0-0	68-569-65-75	‒	Missing one AA in the middle of the gene
OR30.1	1158	Yes	3424	300004	301910	4	2-0-0-0	79-161-209-300	+
OR30.2	1200	No	3523	1493717	1495530	4	2-0-0-0	84-342-117-70	+	Missing one AA in the middle of the gene
OR31	1200	Yes	3424	314281	312739	4	2-0-0-0	83-100-81-79	‒
OR32	1185	Yes	3521	48196	44154	8	0-1-2-2-2-0-0-0	238-465-97-207-1141-128-369-213	‒
OR33	1164	Yes	1555	2778253	2780581	4	2-0-0-0	230-295-305-335	+
OR34	1218	Yes	3311	993150	991085	4	2-0-0-0	71-326-375-76	‒
OR35	1194	No	3311	1930262	1927036	>=6	0-0-2-0-0-0	278-77-1325-117-81-155	‒	5'-Incomplete
OR36	1170	Yes	444	3416753	3413342	6	1-0-2-0-0-0	401-316-549-77-234-338	‒
OR37	1191	Yes	2776	3434940	3439196	5	1-2-0-0-0	359-772-212-927-796	+
OR38	1206	Yes	2776	3285331	3280708	8	2-1-0-1-0-0-0-0	293-505-67-70-1090-239-284-924	‒
OR39.1	1179	Yes	3068	2946265	2943585	8	0-1-2-2-2-0-0-0	113-456-250-73-168-70-183-188	‒
OR39.2	1179	Yes	1666	6302	9136	8	0-1-2-2-2-0-0-0	132-341-441-83-235-79-183-162	+
OR39.3	1179	Yes	1666	739	5028	8	0-1-2-2-2-0-0-0	132-341-441-83-235-79-183-162	+
OR39.4	1179	Yes	3068	2954055	2949239	8	0-1-2-2-2-0-0-0	127-1935-426-76-597-77-238-5816	‒
OR40	1230	Yes	3602	335008	324994	6	1-2-0-0-2-0	667-250-513-167-1214-5974	‒
OR41	1209	Yes	3602	328219	324994	6	1-2-0-0-2-0	492-565-237-257-174-291	‒
OR42	1209	Yes	3602	324073	321295	6	1-2-0-0-2-0	431-125-590-120-230-74	‒
OR43	1251	Yes	777	4886855	4891142	8	1-1-1-2-0-0-2-0	674-377-367-524-375-259-64-397	+
OR44	1242	Yes	777	4880859	4885110	8	1-1-1-2-0-0-2-0	203-553-920-206-177-362-517-72	+
OR45	876	No	H	1465428	1467998	>=4	2-0-0-0	138-90-160-111	+	Missing 100 AAs in the middle of the gene
OR46	1155	Yes	H	984431	988534	7	2-2-0-2-0-0-0	309-334-111-379-632-837-347	+
OR47	1170	Yes	1333	1424592	1420873	8	1-2-2-0-0-0-0-0	637-203-848-108-278-79-230-167	‒
OR48	1176	Yes	1333	1428965	1425797	7	1-2-2-0-0-0-0	654-457-215-214-73-233-147	‒
OR49	1227	Yes	3212	642708	647065	6	1-1-2-0-0-0	694-286-729-291-218-913	+
OR50	1218	Yes	333	260474	256749	4	2-0-0-0	273-823-751-661	‒
OR51	1236	Yes	1222	4160945	4164571	8	1-1-1-2-0-0-2-0	136-90-234-338-451-78-413-647	+
OR52	1266	Yes	1222	3840093	3844012	8	1-1-1-2-0-0-2-0	96-329-354-632-547-172-425-69	+
OR53	1203	Yes	3068	2385760	2388745	4	2-0-0-0	410-466-360-547	+
OR54	1227	Yes	3068	2393465	2390657	4	2-0-0-0	238-124-813-407	‒
OR55	1230	Yes	3424	6264235	6262164	6	1-2-0-0-2-0	211-238-105-98-121-69	‒
OR56	1134	Yes	3647	1995155	1996718	4	2-0-0-0	104-71-104-151	+
OR57	1365	Yes	699	440314	437691	7	1-1-0-1-0-0-0	88-81-223-82-328-204-253	‒
OR58	1335	Yes	3267	137344	142203	11	0-2-1-1-1-1-2-0-0-2-0	250-496-555-496-276-487-478-176-172-66-73	+
OR59	1146	Yes	3256	464162	460907	6	0-0-2-0-0-0	98-764-82-532-33-281	‒

## Sheet: PxutORs
Candidate Papilio xuthus OR genes
Gene	ORF(bp)	Full-length	Scaffold	Start	End	Intron			Orientation	Genome version	Note
						Number	Phase	Size
Orco	1425	Yes	3186	5119153	5124462	9	1-2-1-0-1-2-0-0-0	265-616-452-293-397-446-382-534-500	+	GCA_000836235.1
OR1	1260	Yes	3284	861633	864665	6	1-2-0-0-0-0	429-68-507-315-82-372	+	GCA_000836235.1
OR2	1185	Yes	3284	1088285	1090516	4	2-0-0-0	71-179-509-287	+	GCA_000836235.1
OR3	1251	Yes	3284	2473042	2467901	8	1-0-2-1-2-0-0-0	642-753-471-280-97-663-351-633	‒	GCA_000836235.1
OR4	1239	Yes	3284	2482042	2477401	8	1-0-2-1-2-0-0-0	395-274-575-248-160-497-558-696	‒	GCA_000836235.1
OR5	1290	Yes	3284	2667309	2677036	7	2-2-1-2-0-0-0	245-1943-561-318-284-4848-239	+	GCA_000836235.1
OR6	1347	Yes	3284	3799463	3794772	4	2-0-0-0	1506-427-1107-305	‒	GCA_000836235.1
OR7	1266	Yes	3284	3982554	3985720	7	2-2-1-2-0-0-0	160-593-270-184-549-65-80	+	GCA_000836235.1
OR8	1182	Yes	3284	4241040	4238772	4	2-0-0-0	212-248-340-287	‒	GCA_000836235.1
OR9	1179	Yes	2968	2000248	2005047	4	2-0-0-0	74-458-2646-443	+	GCA_000836235.1
OR10	1176	Yes	2968	2002399	2005047	4	2-0-0-0	126-467-437-443	+	GCA_000836235.1
OR11	1221	Yes	2968	2385140	2382464	5	0-2-0-0-0	436-76-172-352-420	‒	GCA_000836235.1
OR12	1197	Yes	2968	2440804	2436654	5	0-2-0-0-0	332-132-1159-832-500	‒	GCA_000836235.1
OR13	1293	Yes	2968	2448795	2444075	8	2-1-0-1-2-0-0-0	323-683-718-316-212-638-472-66	‒	GCA_000836235.1
OR14	1140	Yes	2120+2968	Unknown	2568341	>=2	2-0	359-468	‒	GCA_000836235.1
OR15	1224	Yes	2968	3288405	3293068	6	0-0-2-0-0-0	720-704-306-78-828-800	+	GCA_000836235.1
OR16	1185	Yes	4	6818796	6816678	4	2-0-0-0	72-143-456-263	‒	GCA_001298345.1
OR17	1158	Yes	4	10661608	10664003	3	1-2-1	426-430-388	+	GCA_001298345.1
OR18	1164	Yes	4	10665423	10667677	3	1-2-1	478-453-160	+	GCA_001298345.1
OR19	1134	Yes	4	10668396	10670659	3	1-2-1	354-704-69	+	GCA_001298345.1
OR20	1143	Yes	4	10671760	10674095	3	1-2-1	384-313-496	+	GCA_001298345.1
OR21	1212	Yes	4	10736636	10734668	1	0	757	‒	GCA_001298345.1
OR22	1197	Yes	1435	3540527	3537704	7	0-1-2-2-0-0-0	237-545-305-165-62-207-106	‒	GCA_000836235.1
OR23	1221	Yes	1435	3543804	3541751	6	0-1-1-2-0-0	91-162-234-122-67-4105	‒	GCA_000836235.1
OR24	1191	Yes	1435	3549001	3545974	7	1-1-2-2-0-0-0	334-558-243-306-83-131-182	‒	GCA_000836235.1
OR25	1203	Yes	1435	3554120	3550766	7	1-1-2-2-0-0-0	132-312-200-201-70-111-826	‒	GCA_000836235.1
OR26	1197	Yes	1435	4024778	4027020	4	2-0-0-0	103-154-221-84	‒	GCA_000836235.1
OR27	1152	Yes	1435	4541262	4539156	4	2-0-0-0	71-294-157-433	‒	GCA_000836235.1
OR28	1179	Yes	1453	6256098	6258425	6	1-0-2-0-0-0	205-86-298-109-212-239	+	GCA_000836235.1
OR29	1230	Yes	1453	10109648	10107560	4	2-0-0-0	76-460-248-75	‒	GCA_000836235.1
OR30	1170	Yes	1453	10118169	10119969	4	2-0-0-0	70-259-182-120	+	GCA_000836235.1
OR31	1198	Yes	1453	10133718	10131499	4	2-0-0-0	327-556-75-71	‒	GCA_000836235.1
OR32	1260	Yes	1453	16289283	16285907	8	0-1-2-2-2-0-0-0	100-467-361-243-86-112-414-324	‒	GCA_000836235.1
OR33	1167	Yes	7	256020	253863	4	2-0-0-0	471-85-307-131	‒	GCA_001298345.1
OR34	1221	Yes	7	2684742	2682224	4	2-0-0-0	76-732-410-78	‒	GCA_001298345.1
OR35	1218	Yes	7	3633301	3630881	6	0-0-2-0-0-0	86-74-356-149-294-244	‒	GCA_001298345.1
OR36	1185	Yes	7	7885160	7888704	6	0-0-2-0-0-0	332-782-581-74-342-249	+	GCA_001298345.1
OR37	1197	Yes	2430	938269	933613	5	1-2-0-0-0	526-1107-404-779-643	‒	GCA_000836235.1
OR38	1206	Yes	2430	1083876	1088248	8	2-1-0-1-2-0-0-0	350-371-247-88-225-663-857-366	+	GCA_000836235.1
OR39	1179	Yes	2430	3575584	3579057	8	0-1-2-2-2-0-0-0	304-806-309-80-128-105-380-183	+	GCA_000836235.1
OR40	1224	Yes	3377	1492814	1497763	6	1-2-0-0-2-0	454-470-661-357-1604-180	+	GCA_000836235.1
OR41	1206	Yes	3377	1501480	1504078	6	1-2-0-0-2-0	402-420-259-73-308-103	+	GCA_000836235.1
OR42	1215	Yes	3377	1505658	1509511	6	1-2-0-0-2-0	1532-394-271-122-251-69	+	GCA_000836235.1
OR43	1302	Yes	2445	1296345	1290519	8	1-1-1-2-0-0-2-0	574-542-350-609-643-554-786-466	‒	GCA_000836235.1
OR44	1245	Yes	2445	1302272	1298275	8	1-1-1-2-0-0-2-2	579-345-364-236-169-604-244-191	‒	GCA_000836235.1
OR45	1173	Yes	2468	5633793	5631491	7	2-2-0-2-0-0-0	65-307-151-253-99-162-92	‒	GCA_000836235.1
OR46	1155	Yes	2468	6104203	6099911	7	2-2-0-2-0-0-0	644-370-492-617-763-82-170	‒	GCA_000836235.1
OR47	1170	Yes	3296	435051	431661	8	1-2-2-0-0-0-0-0	267-343-102-151-354-179-389-436	‒	GCA_000836235.1
OR48	1176	Yes	3296	438685	435751	7	1-2-2-0-0-0-0	494-440-148-209-81-194-193	‒	GCA_000836235.1
OR49	1227	Yes	3077	1879780	1875880	6	1-1-2-0-0-0	571-624-377-414-463-225	‒	GCA_000836235.1
OR50	1218	Yes	3077	3837080	3840211	4	2-0-0-0	447-688-380-399	+	GCA_000836235.1
OR51	1230	Yes	3187	3245093	3241813	8	1-1-1-2-0-0-2-0	86-220-144-331-92-168-94-916	‒	GCA_000836235.1
OR52	1224	Yes	3187	3543702	3538779	8	1-1-1-2-0-0-2-0	372-245-1398-506-359-335-350-85	‒	GCA_000836235.1
OR53	1203	Yes	3221	3173282	3176510	4	2-0-0-0	775-340-769-142	+	GCA_000836235.1
OR54	1227	Yes	3221	3181608	3178242	4	2-0-0-0	544-129-927-539	‒	GCA_000836235.1
OR55	1230	Yes	1622	3224106	3221391	6	1-2-0-0-2-0	70-404-225-323-390-74	‒	GCA_000836235.1
OR56	1134	Yes	4287	3610039	3608417	4	2-0-0-0	216-79-102-92	‒	GCA_000836235.1
OR57	1368	Yes	3186	121587	123623	7	1-1-0-1-0-0-0	116-77-82-81-164-69-80	+	GCA_000836235.1
OR58	1335	Yes	3263	3190713	3185048	11	0-2-1-1-1-1-2-0-0-2-0	378-401-522-361-846-213-1156-129-184-73-68	‒	GCA_000836235.1

## Sheet: PdarGRs
Candidate Papilio dardanus GR genes
Gene	ORF(bp)	Full-length	Scaffold	Start	End	Intron			Orientation	Note
						Number	Phase	Size
GR1	1383	Yes	0000023	1393146	1399995	8	1-1-2-0-2-1-0-0	367-544-386-629-500-723-1699-618	+
GR2	1299	Yes	0000226	111059	119139	8	0-1-0-0-2-0-0-0	329-487-393-706-219-715-82-3851	+
GR3	1077	No	0000399	67250	65961	>=2	0-0	146-67	－	3'-Incomplete
GR4.1	1212	No	0000072	886776	877056	>=6	0-2-1-1-0-0	320-407-346-1358-157-139	－	Missing 45 AAs in the middle of the gene
GR4.2	675	No	0000072	886776	884205	>=2	0-1	486-915	－	Pseudogene
GR5	1401	No	0000072	859595	854889	>=6	0-1-1-1-0-0	195-659-271-492-304-364	－	5'-Incomplete
GR6	1266	Yes	0000125	363616	367773	8	0-1-1-1-0-2-0-0	407-291-328-316-249-678-289-334	+
GR7	1203	Yes	0000125	386114	380939	9	2-1-1-0-0-2-2-0-0	536-1408-505-272-257-706-133-73-83	－
GR8	1059	No	0000125	389911	387841	>=6	2-1-1-2-0-0	464-233-609-680-764-132	－	Missing 53 AAs in the middle of the gene
GR9	1116	No	0000125	398184	403331	>=8	1-1-0-0-2-2-0-0	1879-102-185-260-123-471-946-66	+	5'-Incomplete
GR10	1059	No	0000125	410927	413997	>=5	1-1-1-1-2	412-800-275-273-252	+	5'-Incomplete
GR11	1302	Yes	0000125	415492	418949	9	2-1-1-0-0-2-2-0-0	96-210-352-289-471-266-71-92-309	+
GR12	1350	Yes	0000125	425487	421403	10	1-2-1-1-0-0-2-2-0-0	440-420-305-281-101-257-202-82-128-519	－
GR13	1182	Yes	0000834	3985	857	6	1-0-1-1-1-0	245-620-293-379-79-331	－
GR14	1248	Yes	0000021	1819946	1817166	3	0-0-1	191-202-1140	－
GR15	783	No	0000196	74408	75190	>=0			+	3'-Incomplete
GR16	1158	Yes	0000196	70650	68660	3	0-0-1	126-480-227	－
GR17	1128	Yes	0000196	27879	26036	3	0-0-1	86-94-536	－
GR18.1	1185	Yes	0000196	20141	24620	3	0-0-1	86-285-439	+
GR18.2	1182	Yes	0000196	22980	22045	3	0-0-1	86-285-349	+
GR19	1164	Yes	0000196	11561	9276	3	0-0-1	73-449-600	－
GR20	768	No	0002450	1222	3596	>=1	1	256	+	Missing 114 AAs in the middle of the gene
GR22	1197	Yes	0000023	1071869	1073065	0			+
GR23	1188	Yes	0000023	1079426	1078239	0			－
GR24	1185	Yes	0000023	1074806	1073622	0			－
GR25.1	1170	Yes	0000178	63321	62152	0			－
GR25.2	1185	No	0000023	1077364	1076177	0			－	Missing one AA in the middle of the gene
GR25.3	1158	Yes	0000214	75933	77090	0			+
GR26	1164	Yes	0000023	1080653	1081816	0			+
GR27.1	1215	Yes	0000268	71539	70325	0			－
GR27.2	1326	Yes	0000268	74708	70325	0			－
GR27.3	1209	Yes	0000876	3563	2355	0			－
GR28	1128	Yes	0000314	6675	3882	3	0-0-2	357-985-324	‒
GR29	1116	Yes	0000276	Unknown	68556	>=1	1	404	‒
GR30	1164	Yes	0000276	71420	73795	3	0-0-1	456-265-491	+
GR31	990	No	0000276	102111	106200	>=1	0	794	+	Missing 55 AAs in the middle of the gene
GR32	1128	Yes	0000276	110050	107037	3	0-0-1	838-240-808	‒
GR33	1137	Yes	0000016	224124	221863	3	0-0-1	196-418-511	‒
GR34	1146	Yes	0000016	Unknown	227378	>=1	1	321	+
GR35.1	1140	Yes	0000016	237621	235074	3	0-0-1	215-289-904	‒
GR35.2	1143	Yes	0000016	233367	229127	3	0-0-1	340-398-2360	‒
GR36	1140	Yes	0000016	243660	239823	3	0-0-1	157-323-739	‒
GR37	1161	Yes	0000022	152644	154436	3	0-0-1	83-228-321	+
GR38	1218	Yes	0000172	166969	165536	3	0-0-0	65-65-86	‒
GR39	471	No	0006250	467	937	>=0			+	3'-Incomplete
GR40	1170	Yes	0000022	2146269	2123545	3	0-0-1	69-382-295	‒
GR41	1245	Yes	0000054	Unknown	1217363	>=2	1-1	434-523	+
GR42	1173	Yes	0000054	1219953	1222239	3	0-0-1	261-416-437	+
GR43.1	1206	Yes	0000192	364875	366279	3	0-2-1	76-42-81	+
GR43.2	1188	Yes	0000192	367068	368987	3	0-0-1	79-573-80	+
GR44.1	1113	Yes	0000192	369538	371184	3	0-0-1	77-203-254	+
GR44.2	975	No	0000192	374626	371865	>=1	0	74	‒	Missing 50 AAs in the middle of the gene
GR46	1122	Yes	0000192	375280	376641	3	0-0-2	70-56-114	+
GR47	1173	Yes	0000049	568399	565577	2	0-0	745-905	‒
GR48	1107	Yes	0000236	3758	6171	3	0-0-1	429-414-464	+
GR49	1170	Yes	0000216	235383	238262	3	0-1-1	575-466-669	+
GR50	1146	Yes	0000216	239446	241587	3	0-0-1	73-637-286	+
GR51	1149	Yes	0000023	1083493	1082291	0			‒

## Sheet: PglaGRs
Candidate Papilio glaucus GR genes
Gene	ORF(bp)	Full-length	Scaffold	Start	End	Intron			Orientation	Note
						Number	Phase	Size
GR1	1389	Yes	112301	13636	20731	8	1-1-2-0-2-1-0-0	549-1579-482-538-652-469-982-456	+
GR2	1299	Yes	459	69147	62140	8	0-1-0-0-2-0-0-0	407-582-204-1230-645-989-211-1441	‒
GR3	1431	Yes	190	Unknown	407774	>=4	0-0-0-0	448-687-506-524	‒
GR4	1164	No	5632	4614	810	>=3	2-0-1	625-917-605	‒	Missing 52 AAs in the middle of the gene
GR5	1335	No	933	24004	30032	>=9	0-1-0-1-1-1-1-0-0	1101-374-303-653-129-600-154-1012-368	+	5'-Incomplete
GR6	1278	Yes	939	66114	61263	>=5	0-1-2-0-0	356-441-416-484-809	‒
GR7	1197	Yes	939	30410	38382	9	2-1-1-0-0-2-2-0-0	395-1256-701-349-1152-1419-839-418-247	+
GR8	1212	Yes	939	20351	26770	8	2-1-1-0-0-2-0-0	685-76-258-518-80-1358-1510-723	+
GR9	1200	No	939	9837	3110	>=9	2-1-1-0-0-2-2-0-0	1213-427-1223-265-961-175-613-579-72	‒	5'-Incomplete
GR10	1167	No	2153	94346	89066	>=7	2-1-1-0-2-0-0	645-230-127-1518-673-448-473	‒	5'-Incomplete
GR11	1302	Yes	2153	87062	79836	9	2-1-1-0-0-2-2-0-0	1221-481-771-375-1428-132-824-88-605	‒
GR12	1350	Yes	2153	68896	74435	10	1-2-1-1-0-0-2-2-0-0	695-427-84-82-445-659-504-832-372-91	+
GR13	495	No	46	204	2163	>=2	1-0	810-655	+	3'- and 5'-Incomplete
GR14	1218	No	495	36720	38359	>=1	1	1566	+	Missing 41 AAs in the middle of the gene
GR15	1179	Yes	41595+42390+21448	Unknown	Unknown	Unknown			+
GR16	1173	Yes	2577	8535	9753	3	0-0-1	388-357-1375	+
GR17	1173	Yes	2577	90120	91955	3	0-0-1	921-307-893	+
GR18	648	No	2577	88669	89317	>=0			+	3'-, 5'-Incomplete and missing two AAs in the middle of the gene
GR19	1170	Yes	2577	108720	112618	3	0-0-2	3080-280-575	+
GR20	1155	Yes	2577	121084	121996	3	0-0-1	91-354-173	+
GR21	1179	Yes	2577	125707	127826	3	0-0-1	79-302-560	+
GR22	1200	Yes	16353+37269	Unknown	1903	>=0			+
GR23	1188	Yes	17100	1774	2961	0			+
GR27	1200	Yes	1306	255060	253861	0			‒
GR28	1131	Yes	1403	60147	57542	3	0-0-1	349-616-510	‒
GR29	1167	Yes	285	Unknown	5726	>=2	1-1	608-1144	+
GR30	1179	Yes	7654	1792	6279	3	0-0-1	675-2774-31542	+
GR31	1104	Yes	7654	35090	37991	3	0-0-1	211-892-695	+
GR32	1170	Yes	7654	40364	38557	3	0-0-1	74-101-463	‒
GR33.1	1113	Yes	12030	4348	6531	3	0-0-2	73-71-927	+
GR33.2	1101	Yes	12031	4980	7018	3	0-0-1	73-71-794	+
GR33.3	1143	Yes	12031	11246	13131	3	0-0-1	73-73-597	+
GR34	1065	No	173739	Unknown	76111	>=2	0-1	785-2132	‒	Missing 28 AAs in the middle of the gene
GR36	1140	Yes	173739	70386	72325	3	0-0-1	76-509-215	+
GR37	1161	No	1746	158351	161074	3	0-0-1	426-786-353	+	Missing one AA in the middle of the gene
GR38	1224	Yes	442	244514	247717	3	0-0-0	67-741-1172	+
GR40	1179	Yes	3637	7751	10792	3	0-0-1	620-85-1158	+
GR41	1203	Yes	1898	816065	813759	3	0-0-1	82-479-543	‒
GR42	1179	Yes	1898	813404	810848	3	0-0-1	371-167-840	‒
GR44	792	No	7808	26458	27249	Unknown			+	3'-Incomplete
GR46	780	No	7808	18599	19378	>=0			+	3'-Incomplete
GR47	1173	Yes	345	75983	81406	2	0-0	2054-2197	+
GR48	1101	Yes	1247	78269	75705	3	0-0-1	224-593-647	‒
GR50	1152	Yes	2559	52924	50272	3	0-1-1	660-693-148	‒
GR51	594	No	1321	420967	421560	>=0			+	3'-Incomplete

## Sheet: PmacGRs
Candidate Papilio machaon GR genes
Gene	ORF(bp)	Full-length	Scaffold	Start	End	Intron			Orientation	Note
						Number	Phase	Size
GR1	1386	Yes	11	4787131	4792192	8	1-1-2-0-2-1-0-0	241-254-933-315-494-661-524-254	+
GR2	1293	Yes	17	177919	172932	8	0-1-0-0-2-0-0-0	373-327-342-674-435-598-89-857	‒
GR3	1422	Yes	64	759341	757022	4	0-0-0-0	180-340-278-100	‒
GR4.1	1221	Yes	168	18238	14131	7	2-0-1-1-1-0-0	367-483-518-556-377-151-435	‒
GR4.2	1227	No	168	25818	20669	>=6	0-1-1-1-0-0	1993-6625-556-377-151-435	‒	Missing two AAs in the middle of the gene
GR5	1440	No	59	777331	781732	>=9	0-1-0-1-1-1-1-0-0	223-354-288-550-296-568-344-74-265	+	5'-Incomplete
GR6	1275	Yes	144	467012	470305	8	0-1-1-1-0-2-0-0	77-385-540-247-307-297-262-268	+
GR7	1206	Yes	114	486443	481779	9	2-1-1-0-0-2-2-0-0	395-815-378-229-269-882-121-231-139	‒
GR8	1179	Yes	114	492995	488684	8	2-1-1-0-0-2-0-0	276-676-320-360-301-497-566-137	‒
GR9	1197	No	114	Unknown	502979	>=8	2-1-0-0-2-2-0-0	1416-411-478-383-822-169-709-577-77	+	5'-Incomplete
GR10	1164	No	114	512410	515264	>=7	2-1-1-0-2-0-0	351-409-105-197-236-208-185	+	5'-Incomplete
GR11	1308	Yes	114	516659	521042	9	1-1-1-0-0-2-2-0-0	363-255-730-371-409-505-75-87-280	+
GR12	1350	Yes	114	527657	523573	10	1-2-1-1-0-0-2-2-0-0	258-298-286-480-192-360-178-252-289-142	-
GR13	1224	Yes	203	18361	13794	7	1-0-1-1-1-0-0	271-835-911-355-353-234-385	‒
GR14	1251	Yes	7	2608271	2605309	3	0-0-1	679-158-875	‒
GR15	1179	Yes	13	2423244	2417288	3	0-0-1	77-208-156	‒
GR16	1164	Yes	13	2428114	2430463	3	0-0-1	100-753-333	+
GR17	1161	Yes	13	2478589	2480446	3	0-0-1	87-282-328	+
GR18	1146	Yes	13	2482657	2480850	3	0-0-1	78-448-136	‒
GR19	1086	Yes	13	2493506	2495871	3	0-0-1	221-673-386	+
GR20	1119	Yes	20	605148	607469	3	0-0-2	76-449-678	+
GR22	1134	Yes	32	22756	23889	0			+
GR23.1	1179	Yes	32	26142	24723	1	1	241	‒
GR23.2	1185	Yes	471	7999	9183	0			+
GR24	1191	Yes	32	28584	27394	0			‒
GR25	1188	Yes	11	4489542	4488355	0			‒
GR26	1167	No	11	4490291	4491459	0			+	Missing one AAs in the middle of the gene
GR27	1257	No	108	230950	229690	0			‒	Missing one AAs in the middle of the gene
GR28	1128	Yes	93	469417	467195	3	0-0-1	385-621-89	‒
GR29	1119	Yes	71	536491	538939	3	0-0-1	688-360-282	+
GR30.1	1167	Yes	71	525354	522263	3	0-0-1	177-80-1668	‒
GR30.2	990	No	71	535601	527768	>=1	0	190	‒	Missing 59 AAs in the middle of the gene
GR31	1125	Yes	71	500139	497238	3	0-0-1	480-526-771	‒
GR33	1140	Yes	5	1612554	1614545	3	0-0-1	318-219-315	+
GR34	1146	Yes	5	1610220	1606283	3	0-0-1	734-404-1654	‒
GR35.1	1134	No	664	6211	3676	4	1-0-0-1	357-145-523-730	‒	Missing one AAs in the middle of the gene
GR35.2	852	No	5	1601556	1603959	>=3	0-0-1	154-523-873	+	Missing 94 AAs in the middle of the gene
GR36	1137	Yes	5	1597596	1599778	3	0-0-1	151-469-426	+
GR37	1152	Yes	31	1146635	1142238	3	0-0-1	79-518-2649	‒
GR38	1224	Yes	17	465145	466884	3	0-0-0	67-74-374	+
GR40	1185	Yes	37	2418827	2420414	3	0-0-1	73-70-260	+
GR41	1209	Yes	43	686560	688488	3	0-0-1	65-60-595	+
GR42	1179	Yes	43	688789	691854	3	0-0-1	543-238-1105	+
GR43	1203	Yes	75	688281	686536	3	0-1	83-43-417	‒
GR44.1	1158	Yes	75	681504	682986	3	0-0-1	79-77-169	+
GR44.2	1158	Yes	75	685460	683980	3	0-0-1	77-77-169	‒
GR45.1	1212	No	75	675658	673793	3	0-0-1	83-399-169	‒	Missing one AAs in the middle of the gene
GR45.2	1203	Yes	75	680630	677763	3	0-0-1	83-334-1248	‒
GR46	1203	No	75	672397	670653	3	0-0-1	71-217-253	‒	Missing one AAs in the middle of the gene
GR47	1167	Yes	2	3105564	3108212	2	0-0	465-1017	‒
GR48	1107	Yes	64	207236	208927	3	0-0-1	105-142-338	+
GR49	1155	Yes	75	1318426	1316059	3	0-0-1	259-530-424	‒
GR50	1149	Yes	75	1314535	1310646	3	1-0-1	1362-989-375	‒
GR51	1152	Yes	11	4493565	4492414	0			‒

## Sheet: PmemGRs
Candidate Papilio memnon GR genes
Gene	ORF(bp)	Full-length	Scaffold	Start	End	Intron			Orientation	Note
						Number	Phase	Size
GR1	1095	No	67	2264995	2267404	>=5	1-1-2-0-2	194-458-145-87-651	+	3'-Incomplete
GR2	1299	Yes	1069	5035590	5030404	8	0-1-0-0-2-0-0-0	343-153-350-506-399-1129-104-904	‒
GR3	1422	No	19	2516158	2513462	>=3	0-0-0	224-580-153	‒	Missing six AAs in the middle of the gene
GR4	1053	No	21	1929348	1923434	>=4	0-1-0-0	650-495-479-407	‒	Missing 99 AAs in the middle of the gene
GR5	1305	No	21	1882418	1877680	>=7	0-1-1-1-1-0-0	319-567-443-373-515-100-462	‒	5'-Incomplete and missing six AAs in the middle of the gene
GR6	1269	Yes	632	252208	247773	8	0-1-1-1-0-2-0-0	255-769-358-167-447-585-357-229	‒
GR7	1197	Yes	632	222440	227208	9	2-1-1-0-0-2-2-0-0	778-591-417-324-284-736-113-225-104	+
GR8	1212	Yes	632	215546	220503	>=6	2-0-0-2-0-0	540-455-214-839-298-302	+
GR9	1200	No	632	209619	204343	>=8	2-1-0-0-2-2-0-0	304-657-667-248-161-613-560-72	‒	5'-Incomplete
GR10	1164	No	632	197478	194530	>=7	2-1-1-0-2-0-0	607-413-92-267-164-98-144	‒	5'-Incomplete
GR11	1344	Yes	632	193224	189031	8	2-1-1-0-0-2-0-0	476-191-249-291-539-398-522-112	‒
GR12	1350	Yes	632	182488	186411	9	2-1-1-0-0-2-2-0-0	277-85-423-440-429-192-438-257-88	+
GR13.1	1272	Yes	21	1242179	1246421	7	1-0-1-1-1-0-0	207-604-323-450-471-498-418	+
GR13.2	1233	Yes	21	1237347	1240804	7	1-0-1-1-1-0-0	377-253-217-194-523-308-353	+
GR14	1242	Yes	1069	2551612	2554187	3	0-0-1	281-141-912	+
GR15	1179	Yes	110	3530782	3528794	3	0-0-1	65-402-343	‒
GR16	1098	No	110	3535359	3537572	>=3	0-0-1	93-328-695	+	3'-Incomplete
GR17	1179	Yes	110	3579754	3581691	3	0-0-1	57-366-361	+
GR18	1164	Yes	110	3584623	3582496	3	0-0-1	76-320-568	‒
GR19	1164	Yes	110	3592404	3595369	3	0-0-1	1030-236-536	+
GR20	1155	Yes	110	3603339	3604961	3	0-0-1	81-256-131	+
GR21	969	No	110	3605462	3607801	>=2	0-2	818-538	+	5'-Incomplete and missing 51 AAs in the middle of the gene
GR22.1	1251	Yes	109	6943938	6942688	0			‒
GR22.2	1197	Yes	67	1961569	1962765	0			+
GR23	1182	Yes	67	1964542	1963361	0			‒
GR24.1	1218	Yes	109	6939668	6940885	0			+
GR24.2	1191	Yes	67	1966403	1965213	0			‒
GR25.1	1188	Yes	208812	1471	284	0			‒
GR25.2	660	No	109	6937435	6938094	>=0			+	3'-Incomplete
GR26	1161	Yes	67	1970767	1971927	0			+
GR27	1254	Yes	67	6597601	6598854	0			+
GR28	951	No	825	281495	283303	>=2	0-0	109-749	+	3'-Incomplete
GR29.1	1122	Yes	902	734364	737789	3	0-0-1	865-600-839	+
GR29.2	1116	Yes	902	742214	745053	3	0-0-1	675-657-392	+
GR30.1	1167	No	902	732342	730121	3	0-0-1	362-92-602	‒	Missing one AA in the middle of the gene
GR30.2	780	No	902	728804	728025	>=0			‒	3'-Incomplete
GR31	936	No	902	706080	703698	>=3	0-0-1	616-171-515	‒	Missing 62 AAs in the middle of the gene
GR32	1179	Yes	88557+902	Unknown	Unknown	Unknown			Unknown
GR33	1104	No	218938+66608+101006	Unknown	Unknown	Unknown			Unknown	Missing 11 AAs in the middle of the gene
GR34	1146	Yes	452	46654	45049	>=2	0-0	789-107	‒
GR35	1137	Yes	452	39734	41850	3	0-0-1	499-238-243	+
GR36	1140	Yes	452	36103	38353	3	0-0-1	177-803-131	+
GR37	1158	Yes	554	747913	746315	3	0-0-1	73-250-118	‒
GR38	1215	Yes	1069	5334676	5336136	3	0-0-0	57-74-115	+
GR39	1176	Yes	986	2120193	2122849	3	0-0-1	650-427-404	+
GR40	1179	Yes	986	2096253	2098317	3	0-0-1	488-74-324	+
GR41	1194	Yes	550	3538152	3539833	3	0-0-1	61-53-374	+
GR42	1185	Yes	550	3540121	3542298	>=1	1	666	+
GR43.1	1158	Yes	383863+67	Unknown	Unknown	>=2	0-0	76-208	+
GR43.2	1143	Yes	1069	7855030	7857508	3	0-0-1	447-289-560	+
GR44.1	1152	Yes	1069	7858426	7859914	3	0-0-2	75-99-163	+
GR44.2	513	No	1069	7860875	7860361	>=0			‒	Pseudogene
GR45	1173	Yes	1069	7861527	7863543	3	0-0-1	264-407-173	+
GR46.1	1158	Yes	1069	7866999	7868645	3	0-0-1	76-263-150	+
GR46.2	1188	Yes	1069	7866051	7864475	3	0-0-1	78-79-232	‒
GR47	1170	Yes	163	1031613	1035268	2	0-0	940-1546	+
GR48	1107	Yes	19	1018710	1021103	>=1	0	773	+
GR49	1158	Yes	1069	7214301	7216614	3	0-1-1	532-228-396	+
GR50.1	1179	Yes	1069	7217736	7220076	3	0-1-1	61-599-502	+
GR50.2	1128	Yes	1069	7221117	7222983	3	0-1-1	67-484-188	+
GR51	1149	Yes	67	1974111	1972963	0			‒

[truncated: 2 more sheets: PpolGRs, PxutGRs]
